# Supplementary material for: Technological Strategies for the Patient Experience in Emergency Departments: Scoping Review
Source: JMIR Med Inform. 2026 Mar 9;14:e79782. doi: 10.2196/79782 (PMC12978909; doi:10.2196/79782)
Supplement: Multimedia Appendix 2 [file medinform-v14-e79782-s002.xlsx]

## Sheet: Studies
Article Title	Purpose	Design	Participants and Context	Data Collection Method	Outcome	Quality (Crowe)		Quality (Crowe)
Usability and Evaluation of a Health Information System in the Emergency Department: Mixed Methods Study	Evaluate the usability and user experience of a health information system for ED patients and family members.	Mixed methods with convergent parallel design.	120 ED patients and family members at Odense University Hospital, Denmark.	System Usability Scale questionnaire and semistructured interviews.	Rated near excellent (mean SUS score: 83.6); improved understanding and sense of control during ED stay.	38/40	0.95	Excellent
Enhancing Healthcare Service Delivery via Patient Tracking System Using Mobile Apps Technology: A Case Study	Evaluate the impact of a mobile-based patient tracking system (TrackMe©) in the ED.	Case study.	30 nurses and 30 patients’ next of kin at a Malaysian university hospital ED.	Likert-scale user satisfaction questionnaire.	High satisfaction and usability scores; reduced crowding and improved communication.	34/40	0.85	Excellent
Efficacy of Digital Health Tools for a Pediatric Patient Registry: Semistructured Interviews and Interface Usability Testing With Parents and Clinicians	Assess the efficacy and usability of digital tools in a pediatric patient registry.	Exploratory qualitative study with usability testing.	11 parents and 8 ED physicians at a children’s hospital in Australia.	Semistructured interviews, direct task observation, and SUS.	High usability scores for discharge tool (SUS > 90); digital tools seen as helpful for research and communication.	39/40	0.975	Excellent
A Patient-Centered Information System (myED) for Emergency Care Journeys Design, Development, and Initial Adoption	Develop and evaluate a system to provide real-time ED journey information to patients via mobile.	Iterative, mixed methods (design + evaluation).	ED patients, family, and staff at a tertiary hospital in Israel.	Interviews, surveys, system logs, process mining.	Improved patient understanding; 30.5% system adoption; positive feedback from patients and HCPs.	39/40	0.975	Excellent
Taxonomy, Tools, And A Framework For Combining Simulation Models With AI/ML Models	Propose a framework to combine AI/ML and simulation models for better clinical decision-making.	Conceptual technical framework with CPN and Python-based synchronous/asynchronous coupling.	Healthcare triage and lab case studies; no human participants.	Literature and simulation examples using predefined patient scenarios.	Demonstrated flexible coupling modes; enabled real-time AI/ML integration into simulation flows.	33/40	0.825	Some limitations
Harnessing health information technology to promote equitable care for patients with limited English proficiency and complex care needs	Evaluate an AI-supported intervention to increase equitable in-person interpreter use in hospitalized patients with complex needs and limited English proficiency.	Stepped-wedge cluster randomized trial using Control Tower AI tool.	Adult inpatients with NELP in 35 Mayo Clinic hospital units (ICUs, floors, ED).	EHR data, secure message logs, and interpreter service reports.	Increased and earlier use of in-person interpreters through algorithm-based prioritization and proactive outreach.	39/40	0.975	Excellent
Outcomes of Emergency Trauma Patients After the Implementation of Web Application Operating Systems	Evaluate the effect of a web-based trauma care application on ED times and clinical outcomes.	Descriptive comparative study with post-implementation evaluation.	140 trauma patients (70 per group) + 60 EMS nurses in Thailand (Level I trauma center).	EHR + app database; clinical indicators (SI, GCS, SpO₂); Likert-based feasibility survey.	Significantly reduced ED length of stay (30.1 → 18.3 min); improved oxygen saturation; high feasibility ratings (mean = 4.09/5).	39/40	0.975	Excellent
MyEDCare: Evaluation of a Smartphone-Based Emergency Department Discharge Process	Evaluate the feasibility and outcomes of MyEDCare, a smartphone-based ED discharge system.	9-month observational pilot study in two urban Eds.	27,713 adult ED patients in NYC academic hospitals.	EHR data, platform analytics, ED return tracking, ED-CAHPS surveys, staff interviews.	Reduced unscheduled return visits (3.1% vs. 3.8% at 72h); higher nursing satisfaction scores; 27% completed MyEDCare process.	38/40	0.95	Excellent
Design and Evaluation of an Integrated, Patient-Focused Electronic Health Record Display for Emergency Medicine	Evaluate the usability and cognitive support of a patient-focused EHR interface for emergency medicine.	Simulation-based usability study with realistic tasks and cognitive support ratings.	10 nurses and 10 physicians from three urban emergency departments (US-based).	Scenario-based task performance, SUS scale, specific usability questionnaires, qualitative feedback.	High ratings for most sections; identified usability issues (timeline, alerts); nurses rated the system more favorably than physicians.	39/40	0.975	Excellent
Implementation of the HEART Pathway: Using the Consolidated Framework for Implementation Research	Identify barriers and facilitators to implementing the HEART Pathway for chest pain in EDs using the CFIR framework.	Qualitative study using semi-structured interviews and CFIR-guided thematic analysis.	25 stakeholders from 4 academic hospitals (ED leaders, IT staff, nurses, payers, patient advocate).	Verbatim interviews coded using CFIR; analyzed with ATLAS.ti software.	Identified facilitators (leadership engagement, perceived value, workflow fit) and barriers (resource burden, workflow disruption, provider resistance).	39/40	0.975	Excellent
Providing patients visiting emergency departments with useful information using public real time data: A case study based on Italian data	Evaluate how real-time public ED data can better inform patients and propose improved time-to-treatment predictions.	Observational study using data scraping and simulation-based modeling.	EDs of Trieste and Udine (Italy); 40 days of real-time public data.	10-min interval web scraping; simulation-based estimation of individual TtT; statistical modeling in R.	Reported AWTs underestimate true TtT; proposed models predict more accurate wait times for new low-priority patients.	37/40	0.925	Excellent
A Pilot of Digital Whiteboards for Improving Patient Satisfaction in the Emergency Department: Nonrandomized Controlled Trial	Pilot the use of digital whiteboards (E-paper) to improve communication and satisfaction among ED patients.	Nonrandomized controlled trial comparing digital whiteboard vs. standard care.	100 adult ED patients (Boston, MA); 4 intervention rooms equipped with E-paper boards.	HCAHPS, MTUAS surveys, EHR data; information updated every 30 min by RAs.	Improved satisfaction on communication about delays and discharge plans; 96% preferred whiteboards; 70% reported better understanding of ED stay.	39/40	0.975	Excellent
The Effectiveness of Near-Field Communication Integrated with a Mobile Electronic Medical Record System: Emergency Department Simulation Study	Evaluate whether NFC-integrated mobile EMR improves efficiency and usability in ED clinical tasks.	Simulation-based experimental study comparing mobile vs. PC-based EMR systems.	25 ED physicians at Samsung Medical Center, Seoul.	Task time tracking, scenario-based simulation, System Usability Scale (SUS), sensitivity analysis.	Mobile EMR with NFC significantly reduced task times (P<.001); SUS score = 71.9 (rated as "good").	39/40	0.975	Excellent
The Architecture of an Intelligent Incident Response System in Health Environments	Propose the architecture of a smart triage system (IntelTriage) for EDs with real-time patient monitoring.	Multi-layered system architecture (physical to security) with wearable biosensors.	Conceptual system for Greek EDs; no participant testing reported.	System simulates vital signs and location tracking with wireless biosensors.	IntelTriage architecture enables continuous monitoring and dynamic prioritization, but not yet tested.	29/40	0.7	Some limitations
Disparities in Accessing and Reading Open Notes in the Emergency Department Upon Implementation of the 21st Century CURES Act	Examine open note access and utilization and identify differences in utilization among different patient demographics following implementation of the 21st Century CURES Act in the ED.	Observational study	N=98,72 patient visits across 10 Emergency Departments and 3 Urgent Care Centers in a single health system in the Northeast US.	Secondary analysis via querying structured data elements from the enterprise Electronic Health Record (EHR) data warehouse.	Less than half (48.9%) of visits had patient portal access; of those, 13.7% read an open note. Access and reading were less likely for Black non-Hispanic patients, non-English speakers, and those on public insurance.	37/40		Excellent
Supporting parents with acutely ill children: Environment scan and user evaluation of mobile applications (the SuPa kids project)	Identify existing mobile applications for managing acute childhood illness and to conduct a user evaluation with parents to determine core features for a new app design.	Environment Scan (Scoping Review) of existing apps	Environment Scan: 16 existing apps were identified. User Evaluation: 10 parents of acutely ill children. Context: United Kingdom (UK).	Systematic search (Environment Scan). Thematic analysis was used for the qualitative data.	Parents required apps to provide trusted information, clear guidance on when to seek help, and be simple to navigate and visually accessible. The thematic analysis yielded three key themes for a future app's success.	37/40		Excellent
Excellent (>85%)
Medium-Some limitations (>60%, <85%)
